# Supplementary material for: Internal Dynamics of Pyrene-Labeled Polyols Studied Through the Lens of Pyrene Excimer Formation
Source: Polymers (Basel). 2025 Jul 18;17(14):1979. doi: 10.3390/polym17141979 (PMC12298612; doi:10.3390/polym17141979)
Supplement: Supplementary file 1 [file polymers-17-01979-s001.zip]

Archive with 1 entries (1 files):
- polymers-3720663-supplementary.pdf
